# Supplementary material for: Comparison of Behavior and Space Use of the European Bullhead Cottus gobio and the Round Goby Neogobius melanostomus in a Simulated Natural Habitat
Source: Biology (Basel). 2021 Aug 24;10(9):821. doi: 10.3390/biology10090821 (PMC8471795; doi:10.3390/biology10090821)
Supplement: Supplementary file 1 [file biology-10-00821-s001.zip]

Archive with 2 entries (2 files):
- Supplement 1.pdf
- Supplement 2-novi.pdf
